# Supplementary material for: Enhancement in Photovoltaic Performance of Solar Cells by Electrostatic Adsorption of Dyes on ZnO Nanorods
Source: Nanomaterials (Basel). 2022 Jan 24;12(3):372. doi: 10.3390/nano12030372 (PMC8838287; doi:10.3390/nano12030372)
Supplement: Supplementary file 1 [file nanomaterials-12-00372-s001.zip]

Archive with 1 entries (1 files):
- nanomaterials-1535331-supplementary.pdf
